# Supplementary material for: Proximity Effect of Optically Active h-BCN Nanoflakes Deposited on Different Substrates to Tailor Electronic, Spintronic, and Optoelectronic Properties
Source: Int J Mol Sci. 2025 Feb 27;26(5):2096. doi: 10.3390/ijms26052096 (PMC11899974; doi:10.3390/ijms26052096)
Supplement: Supplementary file 1 [file ijms-26-02096-s001.zip]

Archive with 1 entries (1 files):
- ijms-3444550-supplementary.pdf
